# Supplementary material for: A student-led pilot lecture in nutrition as a catalyst for curriculum change: A case study from one medical school
Source: PLoS One. 2026 May 29;21(5):e0336836. doi: 10.1371/journal.pone.0336836 (PMC13221018; doi:10.1371/journal.pone.0336836)
Supplement: S1 Data — (XLSX) [file pone.0336836.s001.xlsx]

## Sheet: Sheet1
Timepoint	Q1_1	Q1_2	Q1_3	Q1_4	Q1_5	Q1_6	Q2	Q3	Q4	Q5	Q6	Q7	Q8	Q9	Q10	Q11
	Please select the best response. Not at all (1) a little (2) a moderate amount (3) a great deal (4) - 1. How knowledgeable are you on the topic of evidence-based nutrition?	Please select the best response. Not at all (1) a little (2) a moderate amount (3) a great deal (4) - 2. How confident do you feel in your ability to apply nutrition principles to patient care?	Please select the best response. Not at all (1) a little (2) a moderate amount (3) a great deal (4) - 3. How valuable do you think nutrition is in disease management?	Please select the best response. Not at all (1) a little (2) a moderate amount (3) a great deal (4) - 4. How much would you like to see the inclusion of more lifestyle medicine in medical education?	Please select the best response. Not at all (1) a little (2) a moderate amount (3) a great deal (4) - 5. How much confusion and/or contradiction do you believe there to be in the nutrition space?	Please select the best response. Not at all (1) a little (2) a moderate amount (3) a great deal (4) - 6. How much of your nutrition information do you receive from social media?	Which of the following dietary patterns has NOT been implicated in improved long-term health outcomes, specifically with respect to cardiovascular disease?	Nutrition science has identified a single optimal diet for human health (T/F)	“Cutting carbs” is generally a strong and often necessary recommendation for patients (T/F)	Due to their high fat content, high consumption of nuts is generally associated with worse cardiovascular disease outcomes (T/F)	Swapping out saturated fat for which of the following into the diet has been associated with the greatest reduction in disease-specific and all-cause mortality?	What percentage of the U.S. population is estimated to not reach sufficient fiber goals?	Per 1000 kilocalories, which of the following is the recommended target for fiber intake?	Which of the following is relevant to nutrition counseling?	Early signs of atherosclerotic processes (such as fatty streaks and LDL oxidation) have been shown as early as:	According to dietary guidelines, which of the following is an appropriate intake of saturated fat for the average individual:
Pre	2	2	4	4	4	2	3	2	1	2	3	2	4	6	4	3
Pre	2	2	4	3	4	3	2	2	2	2	4	3	3	6	3	3
Pre	2	1	3	3	3	2	2	2	2	1	2	3	2	6	2	3
Pre	2	2	4	3	2	2	2	2	2	1	1	2	1	6	3	3
Pre	3	3	4	4	2	2	2	2	2	2	1	3	2	6	2	3
Pre	2		4	3	4	2	2	2	2	2	2	4	2	6	2	2
Pre	3	2	3	3	4	1	2	1	2	2	3	3	2	1	2	3
Pre	2	4	4	4	3	1	2	2	1	2	1	1	2	6	2	3
Pre	2		4	3	4	2	2	2	1	2	1	1	2	6	1	3
Pre	4	3	4	4	4	3	4	2	2	2	4	4	4	6	2	4
Pre	3	3	3	4	4	3	2	2	1	2	2	3	2	6	3	3
Pre	1	1	4	4	4	3	1	2	2	2	1	3	4	6	2	2
Pre	3	3	4	3	3	2	4	2	2	2	2	2	4	6	3	3
Pre	1	1	3	3	4	4	2	2	2	2	4	3	2	6	2	4
Pre	4	2	4	4	3	3	2	2	2	2	1	3	4	6	1	2
Pre	2	2	4	4	4	3	3	2	2	2	1	3	2	6	2	3
Pre	2	2	4	3	3	4	1	2	1	2	2	3	2	6	2	2
Pre			4	3	3	2	2	2	2	2	2	4	1	6	3	2
Pre	2	2	4	4	2	3	2	2	2	2	2	3	2	6	2	2
Pre	3	2	4	4	4	3	2	2	2	2	2	3	2	6	2	2
Pre	1	1	3	2	3	2	4	2	2	2	3	2	1	6	3	3
Pre	1	2	4	4	4	3	2	2	2	2	4	3	2	6	2	2
Pre	3	3	4	4	3	1	2	2	2	2	2	2	3	6	3	3
Pre	3	3	4	4	3	1	2	2	1	2	1	4	4	6	3	2
Pre	3	2	4	2	4	4	2	2	2	2	1	4	4	6	2	2
Pre	1	1	4	4	4	3	4	2	2	2	2	3	3	6	3	3
Pre	3	2	3	4	4	3	2	2	2	2	2	3	4	6	3	1
Pre	3	3	4	3	3	3	2	1	2	2	3	3	2	3	2	3
Pre	3	3	4	4	4	3	2	2	2	2	2	3	1	6	2	2
Pre	3	3	3	4	3	3	2	2	2	2	2	2	2	6	3	3
Pre	4	3	4	4	4	2	2	1	2	2	2	4	4	6	5	4
Pre	3	3	4	4	4	3	4	2	2	2	3	3	4	6	2	3
Pre							2	1	1	2	1	1	2	6	2	2
Pre	3	4	4	4	4	2	2	2	2	2	1	3	3	6	3	2
Pre	2	1	3	3	2	1	4	2	1	2	1	3	2	6	3	2
Pre			4	3	4	2	4	2	1	2	1
Pre	2	2	3	4	3	3	2	2	1	2	1	2	2	6	4	3
Pre	2	3	4	4	4	1	2	2	1	2	1	2	4	6	2	3
Pre	3	3	4	3	3	3	2	2	2	2	2	3	2	6	2	3
Pre	1	2	4	4	4	3	2	2	2	2	2	3	4	6	3	3
Pre	2		4	3	4		2	2	2	2	4	2	4	7	3	1
Pre	3	3	4	4	4	2	4	2	2	2	1	2	4	6	1	2
Pre	3	3	4	2	4	2	4	2	2	2	1	3	4	6	2	2
Pre	4	3	4	4	3	2	2	2	2	2	3	4	4	6	4	3
Pre	1		4	2	4		2	2	1	2	3	3	4	6	3	2
Pre	4	4	4	4	4	4	2	1	1	1	3	3	4	1	3	3
Pre	3	2	4	4	4		2	2	2	2	4	1	3	6	1	3
Pre	3	2	4	4	4	4		2	2	2	3
Pre	3	2	3	4	4	4	4	2	2	2	1	3	2	6	3	2
Pre	3	3	4	4	3	2	2	2	2	2	2	3	2	6	1	2
Pre	2	2	4	4	4	4	2	2	1	2	4	3	4	6	2	2
Pre	1	2	4	4	3	3	2	2	2	2	1	4	2	6	3	3
Pre	4	3	4	4	4	3	2	2	2	2	1	3	4	6	2	1
Pre	2	2	4	4	4	2	2	2	2	2	2	3	2	6	2	2
Pre	4	3	4	4	4	2	2	2	2	2	1	3	2	6	2	1
Pre	3	3	4	4	4	2	2	2	1	2
Pre	2	2	3	3	3	2	2	2	2	2	3	2	3	6	3	3
Pre	1	2	4	4	4	1	3	2	2	1	3	2	2	6	1	3
Pre	2	2	4	4	3	1	2	2	2	2	1	3	2	6	1	2
Pre	1	1	4		2	2	4	1	1
Pre	2	3	4	4	2	1	2	2	2	2	2	3	3	6	3	3
Pre	4	4	4	2	4	2	2	2	2	2	3	1	3	6
Pre	3	3	4	4	4	1	2	2	2	2	2	3	3	6	1	2
Pre	2	2	4	4	4	1	2	2	2	2	4	3	1	6	3	2
Pre	3	3	4	4	2	1	2	2	2	2	1	3	3	6	2	2
Pre	2	2	4	3	4	3	4	2	1	2	2	1	2	6	3	3
Pre	4	3	4	4	4	1	2	1	1	2	1	3	3	6	2	2
Pre	3	2	4	3	4	1	2	2	2	2	1	3	3	6	4	2
Pre	4	4	4	4	4	2	2	2	2	1	3	4	4	6	3	3
Pre	2	2	3	3	3	1	3	2	2	2	2	2	2	6	2	3
Pre	2		4	3	4	3	4	2	2	2	1	2	3	6	3	3
Pre	2		2	3	2		2	2	1	1
Pre	3	2	3	4	4	2	4	2	2	2	2	3	4	6	2	5
Pre	2	3	4	4	3	1	4	2	2	2	2	2	4	6	2	3
Pre	3	2	4	4	2	3	2	2	2	2	2	2	2	6	3	2
Pre	3	2	4	4	4	2	2	2	2	2	1	2	2	6	3	2
Pre	2	1	4	4	3	3	2	2	2	2	3	3	4	6	3	2
Pre	1	1	4	3	4	4	2	2	2	2	1	3	2	6	3	2
Pre	1	2	4	4	3	4	4	2	1	2	2	3	2	6	3	3
Pre	4	4	4	4	4	3	2	1	2	2	2	2	4	6	3	2
Pre	2	2	4	3	2	1	2	2	2	1	1	4	4	6	1	3
Pre	3	3	4	2	3	4	2	2	2	2	4	2	4	6	3	2
Pre	2	2	4	2	3	3	2	1	2	2	1	3	2	6	2	2
Pre	3	3	3	3	4	1	2	2	2	2	1	4	2	6	2	3
Pre	1	2	3	3	4	2	4	2	2	2	1	3	2	6	3	3
Pre	4	3	4	3	3	3	2	2	2	2	1	2	3	6	3	2
Pre	4	2	4	4	4	4	2	2	2	2	1	4	2	6	3	3
Pre		2	3	3	2	2	2	2	2	2	1	3	3	6	3	4
Pre	3	3	4	4	4	1	2	2	2	2	2	2	4	6	4	3
Pre	2	1	4	4	3	2	2	2	2	2	1	3	2	6	2	2
Pre	2	2	4	4	3	2	4	2	1	2	2	3	3	6	3	4
Pre	4	4	4	4	2		2	2	2	2	1	3	3	6	2	2
Pre	1	2	4	3	4	2	2	2	1	2	1	3	1	6	2	2
Pre	2	2	4	4	3	3	2	2	2	2	4	3	2	6	3	3
Pre	2	2	4	3	4	3	4	2	1	2	2	2	4	6	2	2
Pre	2	2	3	4	3	3	3	2	2	2	1	2	3	6	3	5
Pre	2		4	3	3	3	4	2	2	2	1	3	4	6	3	2
Pre	2	2	4	4	4	1	2	2	2	2	1	3	2	6	2	1
	Q1_1	Q1_2	Q1_3	Q1_4	Q1_5	Q1_6	Q1_7	Q1_8	Q2	Q3	Q4	Q5	Q6	Q7	Q8	Q9	Q10	Q11
	Please select the best response. Not at all (1) a little (2) a moderate amount (3) a great deal (4) - 1. How knowledgeable are you on the topic of evidence-based nutrition?	Please select the best response. Not at all (1) a little (2) a moderate amount (3) a great deal (4) - 2. How confident do you feel in your ability to apply nutrition principles to patient care?	Please select the best response. Not at all (1) a little (2) a moderate amount (3) a great deal (4) - 3. How valuable do you think nutrition is in disease management?	Please select the best response. Not at all (1) a little (2) a moderate amount (3) a great deal (4) - 4. How much would you like to see the inclusion of more lifestyle medicine in medical education?	Please select the best response. Not at all (1) a little (2) a moderate amount (3) a great deal (4) - 5. How much confusion and/or contradiction do you believe there to be in the nutrition space?	Please select the best response. Not at all (1) a little (2) a moderate amount (3) a great deal (4) - 6. How much did the session influence your own lifestyle choices?	Please select the best response. Not at all (1) a little (2) a moderate amount (3) a great deal (4) - 7. How much will this session influence the way you advise patients in the future?	Please select the best response. Not at all (1) a little (2) a moderate amount (3) a great deal (4) - 8. How valuable did you find the session?	Which of the following dietary patterns has NOT been implicated in improved long-term health outcomes, specifically with respect to cardiovascular disease?	Nutrition science has identified a single optimal diet for human health (T/F)	“Cutting carbs” is generally a strong and often necessary recommendation for patients (T/F)	Due to their high fat content, high consumption of nuts is generally associated with worse cardiovascular disease outcomes (T/F)	Swapping out saturated fat for which of the following into the diet has been associated with the greatest reduction in disease-specific and all-cause mortality?	What percentage of the U.S. population is estimated to not reach sufficient fiber goals?	Per 1000 kilocalories, which of the following is the recommended target for fiber intake?	Which of the following is relevant to nutrition counseling?	Early signs of atherosclerotic processes (such as fatty streaks and LDL oxidation) have been shown as early as:	According to dietary guidelines, which of the following is an appropriate intake of saturated fat for the average individual:
Post	3	3	4	4	4	3	4	3	2	2	2	2	4	4	2	6	2	2
Post	2	2	4	4	3	3	4	4	2	2	2	2	1	1	2	6	2	3
Post	4	3	4	4	3	4	4	4	2	2	2	2	1	4	3	6	1	3
Post	4	4	4	4	2	4	4	4	2	2	2	2	1	4	2	6	1	3
Post	3	3	4	4	4	4	4	4	2	2	2	2	1	4	2	6	1	3
Post	4	4	4	4	3	4	4	4	2	2	2	2	1	2	3	6	1	3
Post	4	3	3	4	2	2	3	4	2	1	2	2	1	4	2	6	1	3
Post	3	4	4	4	4	4	4	4	2	2	2	2	1	4	2	6	1	2
Post	4	4	4	4	4	4	4	4	2	2	2	2	1	4	2	6	1	3
Post	4	4	4	4	3	4	4	4	2	2	2	2	1	1	3	6	1	3
Post	4	4	4	4	3	3	3	4	2	2	2	2	1	4	2	6	1	2
Post	4	4	4	4	2	4	4	4	2	2	2	2	1	4	2	6	1	2
Post	2	2	4	3	4	4	4	4	2	2	2	2	1	4	2	6	1	2
Post	3	2	3	3	4	3	3	4	2	2	2	2	2	3	3	6	1	2
Post	4	4	4	4	1	4	4	4	2	2	2	2	1	4	2	6	1	2
Post	3	3	4	4	4	2	3	4	2	2	2	2	1	4	2	6	1	3
Post	3	3	4	4	4	3	4	4	2	2	2	2	1	4	2	6	1	3
Post	3	3	4	4	4	3	3	4	2	2	2	2	1	4	2	6	2	2
Post	3	3	3	2	4	3	3	4	2	2	2	2	1	4	2	6	1	2
Post	3	2	4	4	4	2	3	4	2	2	2	2	2	4	2	6	1	5
Post	3	3	4	4	4	4	3	4	4	2	2	2	1	4	2	6	1	2
Post	4	3	4	4	3	4	4	4	2	2	2	2	1	4	4	6	1	2
Post	3	3	4	4	3	3	3	4	2	2	2	2	1	3	4	6	1	2
Post	2	3	3	3	3	3	2		2	2	2	2	2	3	2	6	2	3
Post	4	4	4	4	4	3	4	4	2	2	2	2	1	4	2	6	2	2
Post	4	4	4	3	4	2	4	3	2	2	2	2	1	4	4	6	1	1
Post	4	4	4	4	4	4	4	4	2	2	2	2	1	4	2	6	1	2
Post	3	3	4	3	4	4	4	4	2	2	2	2	1	4	2	6	1	2
Post	3	3	4	4	3	4	4	4	2	2	2	2	1	4	3	6	1	2
Post	3	3	4	4	3	3	3	3	2	2	2	2	1	3	3	6	1	2
Post	4	4	4	4	4	4	4	4	2	2	2	2	1	4	3	6	2	3
Post	4	4	4	4	4	3	4	4	2	2	2	2	1	4	2	6	1	2
Post	3	3	4	4	3	3	3	3	2	2	2	2	4	2	4	6	2	2
Post	4	3	4	3	3	4	3	4	2	2	2	2	1	3	3	6	1	4
Post	3	3	4	4	3	3	3	4	2	2	2	2	1	4	2	6	1	3
Post	4	4	4	4	4	4	4	4	2	2	2	2	1	4	4	6	2	2
Post	4	4	4	4	4	4	4	4	2	2	2	2	1	4	3	6	1	2
Post	4	3	4	4	2	3	4	4	2	2	2	2	2	4	2	6	2	2
Post	3	3	4	3	4	4	3	4	2	2	1	2	1	3	2	6	1	2
Post	4	4	4	4	4	4	4	4	2	2	2	2	2	4	2	6	1	2
Post	3	2	4	4	4	3	4	4	2	2	2	2	1	4	4	6	1	3
Post	3	2	4	4	4	3	3	4	2	2	2	2	1	3	2	6	1	4
Post	3	3	4	4	2	3	3	4	2	2	2	2	1	3	2	6	1	3
Post	3	3	4	4	2	3	3	4	2	2	2	2	1	2	1	6	1	3
Post	2	2	4	4	4	2	3	3	2	2	2	2	1	4	2	6	1	3
Post	3	3	4	4	3	4	4	4	2	2	2	2	1	4	2	6	1	3
Post	3	4	4	4	3	1	3	4	2	2	2	2	1	4	2	6	1	3
Post	3	3	4	4	3	3	4	4	2	2	2	2	2	2	3	6	2	3
Post	3	2	4	4	4	3	3	3	2	2	2	2	1	4	2	6	1	3
Post	3	2	4	4	4	3	3	2	2	2	2	2	1	4	2	6	1	3
Post	4	4	4	4	4	4	4	4	4	2	2	2	1	3	4	6	1	2
Post	3	3	4	4	3	4	3	4	2	2	2	2	1	4	2	6	1	3
Post	3	4	4	4	4	3	3	4	2	2	2	2	1	4	2	6	2	3
Post	4	4	4	4	3	3	4	4	2	2	2	2	1	3	2	6	1	2
Post	3	3	4	4	4	3	3	4	2	2	2	2	4	4	2	6	1	3
Post	4	3	4	4	4	3	4	4	2	2	2	2	1	4	2	6	1	3
Post	3	3	4	4	4	3	2	3	2	2	2	2	1	3	4	6	1	2
Post	3	2	4	4	4	4	4	4	2	2	2	2	1	1	2	6	1	3
Post	2	3	4	3	4	2	3	4	2	2	2	2	1	4	2	6	1	3
Post	3	4	4	4	3	4	4	4	2	2	2	2	1	2	4	6	2	3
Post	4	4	4	4	2	4	4	4	2	2	2	2	1	4	2	6	1	3
Post	3	3	4	4	4	3	3	4	2	2	2	2	1	4	2	6	1	2
Post	4	4	4	4	4	3	4	4	2	2	2	2	1	4	2	6	1	3
Post	3	4	4	4	3	3	4	4	2	2	2	2	1	4	2	6	2	2
Post	3	2	4	4	2	3	4	4	2	2	1	2	1	4	4	6	1	2
Post	3	3	4	3	4	2	2	3	2	2	2	2	1	3	2	6	3	3
Post	4	3	4	4	1	3	4	4	2	2	2	2	1	4	3	6	1	1
Post	4	3	4	4	4	4	4	4	2	2	2	2	1	4	3	6	3	5
Post	2	3	3	4	4	2	2	2	2	2	2	2	1	2	2	6	1	3
Post	2	2	4	4	2	3	3	3	2	2	2	2	1	3	2	6	1	4
Post	3	3	4	4	3	4	4	4	2	2	2	2	1	3	2	6	2	3
Post	3	3	4	4	4	2	4	4	2	2	2	2	1	3	2	6	1	3
Post	3	2	4	4	4	3	3	3	2	2	2	2	1	4	2	6	2	3
Post	4	4	4	4	4	4	4	4	2	2	2	2	1	2	2	6	1	3
Post	3	3	3	3	3	3	3	3	2	2	2	2	2	4	2	6	1	3
Post	4	3	3	4	4	3	4	4	2	2	2	2	1	4	2	6	1	2
Post	2	2	4	4		4	4	4	2	2	2	2	1	4	2	6	1	1

## Sheet: Sheet2
Timepoint	Q1_1	Q1_2	Q1_3	Q1_4	Q1_5	Q1_6	Q1_7	Q1_8	Q2	Q3	Q4	Q5	Q6	Q7	Q8	Q9	Q10	Q11
	Please select the best response. Not at all (1) a little (2) a moderate amount (3) a great deal (4) - 1. How knowledgeable are you on the topic of evidence-based nutrition?	Please select the best response. Not at all (1) a little (2) a moderate amount (3) a great deal (4) - 2. How confident do you feel in your ability to apply nutrition principles to patient care?	Please select the best response. Not at all (1) a little (2) a moderate amount (3) a great deal (4) - 3. How valuable do you think nutrition is in disease management?	Please select the best response. Not at all (1) a little (2) a moderate amount (3) a great deal (4) - 4. How much would you like to see the inclusion of more lifestyle medicine in medical education?	Please select the best response. Not at all (1) a little (2) a moderate amount (3) a great deal (4) - 5. How much confusion and/or contradiction do you believe there to be in the nutrition space?	Please select the best response. Not at all (1) a little (2) a moderate amount (3) a great deal (4) - 6. How much did the session influence your own lifestyle choices?	Please select the best response. Not at all (1) a little (2) a moderate amount (3) a great deal (4) - 7. How much will this session influence the way you advise patients in the future?	Please select the best response. Not at all (1) a little (2) a moderate amount (3) a great deal (4) - 8. How valuable did you find the session?	Which of the following dietary patterns has NOT been implicated in improved long-term health outcomes, specifically with respect to cardiovascular disease?	Nutrition science has identified a single optimal diet for human health (T/F)	“Cutting carbs” is generally a strong and often necessary recommendation for patients (T/F)	Due to their high fat content, high consumption of nuts is generally associated with worse cardiovascular disease outcomes (T/F)	Swapping out saturated fat for which of the following into the diet has been associated with the greatest reduction in disease-specific and all-cause mortality?	What percentage of the U.S. population is estimated to not reach sufficient fiber goals?	Per 1000 kilocalories, which of the following is the recommended target for fiber intake?	Which of the following is relevant to nutrition counseling?	Early signs of atherosclerotic processes (such as fatty streaks and LDL oxidation) have been shown as early as:	According to dietary guidelines, which of the following is an appropriate intake of saturated fat for the average individual:
Post	3	3	4	4	4	3	4	3	2	2	2	2	4	4	2	6	2	2
Post	2	2	4	4	3	3	4	4	2	2	2	2	1	1	2	6	2	3
Post	4	3	4	4	3	4	4	4	2	2	2	2	1	4	3	6	1	3
Post	4	4	4	4	2	4	4	4	2	2	2	2	1	4	2	6	1	3
Post	3	3	4	4	4	4	4	4	2	2	2	2	1	4	2	6	1	3
Post	4	4	4	4	3	4	4	4	2	2	2	2	1	2	3	6	1	3
Post	4	3	3	4	2	2	3	4	2	1	2	2	1	4	2	6	1	3
Post	3	4	4	4	4	4	4	4	2	2	2	2	1	4	2	6	1	2
Post	4	4	4	4	4	4	4	4	2	2	2	2	1	4	2	6	1	3
Post	4	4	4	4	3	4	4	4	2	2	2	2	1	1	3	6	1	3
Post	4	4	4	4	3	3	3	4	2	2	2	2	1	4	2	6	1	2
Post	4	4	4	4	2	4	4	4	2	2	2	2	1	4	2	6	1	2
Post	2	2	4	3	4	4	4	4	2	2	2	2	1	4	2	6	1	2
Post	3	2	3	3	4	3	3	4	2	2	2	2	2	3	3	6	1	2
Post	4	4	4	4	1	4	4	4	2	2	2	2	1	4	2	6	1	2
Post	3	3	4	4	4	2	3	4	2	2	2	2	1	4	2	6	1	3
Post	3	3	4	4	4	3	4	4	2	2	2	2	1	4	2	6	1	3
Post	3	3	4	4	4	3	3	4	2	2	2	2	1	4	2	6	2	2
Post	3	3	3	2	4	3	3	4	2	2	2	2	1	4	2	6	1	2
Post	3	2	4	4	4	2	3	4	2	2	2	2	2	4	2	6	1	5
Post	3	3	4	4	4	4	3	4	4	2	2	2	1	4	2	6	1	2
Post	4	3	4	4	3	4	4	4	2	2	2	2	1	4	4	6	1	2
Post	3	3	4	4	3	3	3	4	2	2	2	2	1	3	4	6	1	2
Post	2	3	3	3	3	3	2		2	2	2	2	2	3	2	6	2	3
Post	4	4	4	4	4	3	4	4	2	2	2	2	1	4	2	6	2	2
Post	4	4	4	3	4	2	4	3	2	2	2	2	1	4	4	6	1	1
Post	4	4	4	4	4	4	4	4	2	2	2	2	1	4	2	6	1	2
Post	3	3	4	3	4	4	4	4	2	2	2	2	1	4	2	6	1	2
Post	3	3	4	4	3	4	4	4	2	2	2	2	1	4	3	6	1	2
Post	3	3	4	4	3	3	3	3	2	2	2	2	1	3	3	6	1	2
Post	4	4	4	4	4	4	4	4	2	2	2	2	1	4	3	6	2	3
Post	4	4	4	4	4	3	4	4	2	2	2	2	1	4	2	6	1	2
Post	3	3	4	4	3	3	3	3	2	2	2	2	4	2	4	6	2	2
Post	4	3	4	3	3	4	3	4	2	2	2	2	1	3	3	6	1	4
Post	3	3	4	4	3	3	3	4	2	2	2	2	1	4	2	6	1	3
Post	4	4	4	4	4	4	4	4	2	2	2	2	1	4	4	6	2	2
Post	4	4	4	4	4	4	4	4	2	2	2	2	1	4	3	6	1	2
Post	4	3	4	4	2	3	4	4	2	2	2	2	2	4	2	6	2	2
Post	3	3	4	3	4	4	3	4	2	2	1	2	1	3	2	6	1	2
Post	4	4	4	4	4	4	4	4	2	2	2	2	2	4	2	6	1	2
Post	3	2	4	4	4	3	4	4	2	2	2	2	1	4	4	6	1	3
Post	3	2	4	4	4	3	3	4	2	2	2	2	1	3	2	6	1	4
Post	3	3	4	4	2	3	3	4	2	2	2	2	1	3	2	6	1	3
Post	3	3	4	4	2	3	3	4	2	2	2	2	1	2	1	6	1	3
Post	2	2	4	4	4	2	3	3	2	2	2	2	1	4	2	6	1	3
Post	3	3	4	4	3	4	4	4	2	2	2	2	1	4	2	6	1	3
Post	3	4	4	4	3	1	3	4	2	2	2	2	1	4	2	6	1	3
Post	3	3	4	4	3	3	4	4	2	2	2	2	2	2	3	6	2	3
Post	3	2	4	4	4	3	3	3	2	2	2	2	1	4	2	6	1	3
Post	3	2	4	4	4	3	3	2	2	2	2	2	1	4	2	6	1	3
Post	4	4	4	4	4	4	4	4	4	2	2	2	1	3	4	6	1	2
Post	3	3	4	4	3	4	3	4	2	2	2	2	1	4	2	6	1	3
Post	3	4	4	4	4	3	3	4	2	2	2	2	1	4	2	6	2	3
Post	4	4	4	4	3	3	4	4	2	2	2	2	1	3	2	6	1	2
Post	3	3	4	4	4	3	3	4	2	2	2	2	4	4	2	6	1	3
Post	4	3	4	4	4	3	4	4	2	2	2	2	1	4	2	6	1	3
Post	3	3	4	4	4	3	2	3	2	2	2	2	1	3	4	6	1	2
Post	3	2	4	4	4	4	4	4	2	2	2	2	1	1	2	6	1	3
Post	2	3	4	3	4	2	3	4	2	2	2	2	1	4	2	6	1	3
Post	3	4	4	4	3	4	4	4	2	2	2	2	1	2	4	6	2	3
Post	4	4	4	4	2	4	4	4	2	2	2	2	1	4	2	6	1	3
Post	3	3	4	4	4	3	3	4	2	2	2	2	1	4	2	6	1	2
Post	4	4	4	4	4	3	4	4	2	2	2	2	1	4	2	6	1	3
Post	3	4	4	4	3	3	4	4	2	2	2	2	1	4	2	6	2	2
Post	3	2	4	4	2	3	4	4	2	2	1	2	1	4	4	6	1	2
Post	3	3	4	3	4	2	2	3	2	2	2	2	1	3	2	6	3	3
Post	4	3	4	4	1	3	4	4	2	2	2	2	1	4	3	6	1	1
Post	4	3	4	4	4	4	4	4	2	2	2	2	1	4	3	6	3	5
Post	2	3	3	4	4	2	2	2	2	2	2	2	1	2	2	6	1	3
Post	2	2	4	4	2	3	3	3	2	2	2	2	1	3	2	6	1	4
Post	3	3	4	4	3	4	4	4	2	2	2	2	1	3	2	6	2	3
Post	3	3	4	4	4	2	4	4	2	2	2	2	1	3	2	6	1	3
Post	3	2	4	4	4	3	3	3	2	2	2	2	1	4	2	6	2	3
Post	4	4	4	4	4	4	4	4	2	2	2	2	1	2	2	6	1	3
Post	3	3	3	3	3	3	3	3	2	2	2	2	2	4	2	6	1	3
Post	4	3	3	4	4	3	4	4	2	2	2	2	1	4	2	6	1	2
Post	2	2	4	4		4	4	4	2	2	2	2	1	4	2	6	1	1
